# Supplementary material for: A Proteomic Approach to Elucidate the Changes in Saliva and Serum Proteins of Pigs with Septic and Non-Septic Inflammation
Source: Int J Mol Sci. 2022 Jun 16;23(12):6738. doi: 10.3390/ijms23126738 (PMC9223627; doi:10.3390/ijms23126738)
Supplement: Supplementary file 1 [file ijms-23-06738-s001.zip]

Archive with 5 entries (5 files):
- Supplementary Table S1.xls
- Supplementary Table S2 .xls
- Supplementary Table S3.xls
- Supplementary Table S4.xls
- Supplementary Table S5.pdf
