# Supplementary material for: A Proteomic Approach to Elucidate the Changes in Saliva and Serum Proteins of Pigs with Septic and Non-Septic Inflammation
Source: Int J Mol Sci. 2022 Jun 16;23(12):6738. doi: 10.3390/ijms23126738 (PMC9223627; doi:10.3390/ijms23126738)
Supplement: Supplementary file 1 [file ijms-23-06738-s001.zip › Supplementary Table S1.xls]

## Sheet: ClueGO Results
Table S1. Full list of significantly over-represented GO terms in differentially expressed proteins in the saliva of pigs with sepsis after 24h.
ID	Term	Ontology Source	Term PValue	Term PValue Corrected with None	Group PValue	Group PValue Corrected with None	GOLevels	GOGroups	% Associated Genes	Nr. Genes	Cluster	Genes Cluster #1	Genes Cluster #2	%Genes Cluster #1	%Genes Cluster #2	%Genes Cluster #1.adjusted.to.input.list.size	%Genes Cluster #2.adjusted.to.input.list.size	Associated Genes Found
GO:1901564	organonitrogen compound metabolic process	GO_BiologicalProcess-EBI-UniProt-GOA-ACAP-ARAP_02.02.2022_00h00	0.0110398	0.0110398	0.0110398	0.0110398	[3]	Group0	34.1463	14	Specific for Cluster #2	[FGG]	[A2M, ALDOA, ANXA1, ANXA2, CSTB, LMNA, LTF, MSN, P4HB, SERPINB1, SERPINB12, VIM, YWHAZ]	7.14286	92.8571	12.5382	87.4618	[A2M, ALDOA, ANXA1, ANXA2, CSTB, FGG, LMNA, LTF, MSN, P4HB, SERPINB1, SERPINB12, VIM, YWHAZ]
GO:0009888	tissue development	GO_BiologicalProcess-EBI-UniProt-GOA-ACAP-ARAP_02.02.2022_00h00	0.0336222	0.0336222	0.0336222	0.0336222	[3]	Group1	46.1538	6	Specific for Cluster #2	[]	[ANXA1, CSTB, LMNA, LTF, MSN, VIM]	0	100	0	100	[ANXA1, CSTB, LMNA, LTF, MSN, VIM]
GO:0006869	lipid transport	GO_BiologicalProcess-EBI-UniProt-GOA-ACAP-ARAP_02.02.2022_00h00	0.0320971	0.0320971	0.0223042	0.0223042	[4, 5]	Group2	75	3	Specific for Cluster #2	[]	[ANXA1, ANXA2, FABP5]	0	100	0	100	[ANXA1, ANXA2, FABP5]
GO:0022008	neurogenesis	GO_BiologicalProcess-EBI-UniProt-GOA-ACAP-ARAP_02.02.2022_00h00	0.0393221	0.0393221	0.0223042	0.0223042	[4, 5, 6]	Group2	57.1429	4	Specific for Cluster #2	[]	[ANXA1, ANXA2, VIM, YWHAZ]	0	100	0	100	[ANXA1, ANXA2, VIM, YWHAZ]
GO:0050793	regulation of developmental process	GO_BiologicalProcess-EBI-UniProt-GOA-ACAP-ARAP_02.02.2022_00h00	0.0154277	0.0154277	0.0483587	0.0483587	[2, 3]	Group3	44.4444	8	Specific for Cluster #2	[]	[ALDOA, ANXA1, ANXA2, LMNA, LTF, MSN, P4HB, YWHAZ]	0	100	0	100	[ALDOA, ANXA1, ANXA2, LMNA, LTF, MSN, P4HB, YWHAZ]
GO:0030154	cell differentiation	GO_BiologicalProcess-EBI-UniProt-GOA-ACAP-ARAP_02.02.2022_00h00	0.0179525	0.0179525	0.0483587	0.0483587	[3]	Group3	40.9091	9	Specific for Cluster #2	[]	[ANXA1, ANXA2, LMNA, LTF, MSN, P4HB, SERPINB12, VIM, YWHAZ]	0	100	0	100	[ANXA1, ANXA2, LMNA, LTF, MSN, P4HB, SERPINB12, VIM, YWHAZ]
GO:0031323	regulation of cellular metabolic process	GO_BiologicalProcess-EBI-UniProt-GOA-ACAP-ARAP_02.02.2022_00h00	0.0261323	0.0261323	0.0483587	0.0483587	[3, 4]	Group3	35.4839	11	Specific for Cluster #2	[]	[A2M, ANXA1, ANXA2, CSTB, LMNA, LTF, MSN, SERPINB1, SERPINB12, VIM, YWHAZ]	0	100	0	100	[A2M, ANXA1, ANXA2, CSTB, LMNA, LTF, MSN, SERPINB1, SERPINB12, VIM, YWHAZ]
GO:0048468	cell development	GO_BiologicalProcess-EBI-UniProt-GOA-ACAP-ARAP_02.02.2022_00h00	0.0185815	0.0185815	0.0483587	0.0483587	[3, 4]	Group3	46.6667	7	Specific for Cluster #2	[]	[ANXA2, LMNA, LTF, MSN, P4HB, VIM, YWHAZ]	0	100	0	100	[ANXA2, LMNA, LTF, MSN, P4HB, VIM, YWHAZ]
GO:0080090	regulation of primary metabolic process	GO_BiologicalProcess-EBI-UniProt-GOA-ACAP-ARAP_02.02.2022_00h00	0.0261323	0.0261323	0.0483587	0.0483587	[3, 4]	Group3	35.4839	11	Specific for Cluster #2	[]	[A2M, ANXA1, ANXA2, CSTB, LMNA, LTF, MSN, SERPINB1, SERPINB12, VIM, YWHAZ]	0	100	0	100	[A2M, ANXA1, ANXA2, CSTB, LMNA, LTF, MSN, SERPINB1, SERPINB12, VIM, YWHAZ]
GO:1903900	regulation of viral life cycle	GO_BiologicalProcess-EBI-UniProt-GOA-ACAP-ARAP_02.02.2022_00h00	0.0320971	0.0320971	0.0483587	0.0483587	[3, 4]	Group3	75	3	Specific for Cluster #2	[]	[ANXA2, LTF, P4HB]	0	100	0	100	[ANXA2, LTF, P4HB]
GO:0010605	negative regulation of macromolecule metabolic process	GO_BiologicalProcess-EBI-UniProt-GOA-ACAP-ARAP_02.02.2022_00h00	0.0350979	0.0350979	0.0483587	0.0483587	[3, 4, 5]	Group3	37.5	9	Specific for Cluster #2	[]	[A2M, ANXA1, ANXA2, CSTB, LTF, SERPINB1, SERPINB12, VIM, YWHAZ]	0	100	0	100	[A2M, ANXA1, ANXA2, CSTB, LTF, SERPINB1, SERPINB12, VIM, YWHAZ]
GO:0004857	enzyme inhibitor activity	GO_BiologicalProcess-EBI-UniProt-GOA-ACAP-ARAP_02.02.2022_00h00	0.0282788	0.0282788	0.0483587	0.0483587	[5]	Group3	43.75	7	Specific for Cluster #2	[]	[A2M, ANXA1, ANXA2, CSTB, LTF, SERPINB1, SERPINB12]	0	100	0	100	[A2M, ANXA1, ANXA2, CSTB, LTF, SERPINB1, SERPINB12]
GO:0032268	regulation of cellular protein metabolic process	GO_BiologicalProcess-EBI-UniProt-GOA-ACAP-ARAP_02.02.2022_00h00	0.025455	0.025455	0.0483587	0.0483587	[4, 5, 6]	Group3	39.1304	9	Specific for Cluster #2	[]	[A2M, ANXA2, CSTB, LMNA, LTF, MSN, SERPINB1, SERPINB12, VIM]	0	100	0	100	[A2M, ANXA2, CSTB, LMNA, LTF, MSN, SERPINB1, SERPINB12, VIM]
