# Supplementary material for: A Proteomic Approach to Elucidate the Changes in Saliva and Serum Proteins of Pigs with Septic and Non-Septic Inflammation
Source: Int J Mol Sci. 2022 Jun 16;23(12):6738. doi: 10.3390/ijms23126738 (PMC9223627; doi:10.3390/ijms23126738)
Supplement: Supplementary file 1 [file ijms-23-06738-s001.zip › Supplementary Table S2 .xls]

## Sheet: ClueGO Results
Table S2. Full list of significantly over-represented GO terms in differentially expressed proteins in the serum of pigs with sepsis after 24h
ID	Term	Ontology Source	Term PValue	Term PValue Corrected with None	Group PValue	Group PValue Corrected with None	GOLevels	GOGroups	% Associated Genes	Nr. Genes	Cluster	Genes Cluster #1	Genes Cluster #2	%Genes Cluster #1	%Genes Cluster #2	%Genes Cluster #1.adjusted.to.input.list.size	%Genes Cluster #2.adjusted.to.input.list.size	Associated Genes Found
GO:0051180	vitamin transport	GO_BiologicalProcess-EBI-UniProt-GOA-ACAP-ARAP_02.02.2022_00h00	0.0415833	0.0415833	0.0415833	0.0415833	[4]	Group0	75	3	Specific for Cluster #1	[AFM, APOA1, RBP4]	[]	100	0	100	0	[AFM, APOA1, RBP4]
GO:0004869	cysteine-type endopeptidase inhibitor activity	GO_BiologicalProcess-EBI-UniProt-GOA-ACAP-ARAP_02.02.2022_00h00	0.012395	0.012395	0.000138662	0.000138662	[8, 9, 10, 11, 12]	Group1	100	3	Specific for Cluster #1	[FETUB, HRG, KNG1]	[]	100	0	100	0	[FETUB, HRG, KNG1]
GO:0007162	negative regulation of cell adhesion	GO_BiologicalProcess-EBI-UniProt-GOA-ACAP-ARAP_02.02.2022_00h00	0.00275857	0.00275857	0.000138662	0.000138662	[3, 4, 5]	Group1	83.3333	5	Specific for Cluster #1	[APOA1, HRG, KNG1, PLG, THBS1]	[]	100	0	100	0	[APOA1, HRG, KNG1, PLG, THBS1]
GO:0004197	cysteine-type endopeptidase activity	GO_BiologicalProcess-EBI-UniProt-GOA-ACAP-ARAP_02.02.2022_00h00	0.000550503	0.000550503	0.000138662	0.000138662	[7, 8]	Group1	100	5	Specific for Cluster #1	[FETUB, GSN, HRG, KNG1, THBS1]	[]	100	0	100	0	[FETUB, GSN, HRG, KNG1, THBS1]
GO:0048519	negative regulation of biological process	GO_BiologicalProcess-EBI-UniProt-GOA-ACAP-ARAP_02.02.2022_00h00	0.018976	0.018976	0.0140328	0.0140328	[1, 2, 3]	Group2	33.3333	17	None Specific Cluster	[APOA1, CPB2, FETUB, GSN, HRG, ITIH2, KNG1, PLG, SERPINA6, THBS1]	[APOE, CRP, FGB, FGG, LBP, LOC106504547, LOC396684]	58.8235	41.1765	55.2677	44.7323	[APOA1, APOE, CPB2, CRP, FETUB, FGB, FGG, GSN, HRG, ITIH2, KNG1, LBP, LOC106504547, LOC396684, PLG, SERPINA6, THBS1]
GO:0050794	regulation of cellular process	GO_BiologicalProcess-EBI-UniProt-GOA-ACAP-ARAP_02.02.2022_00h00	0.030908	0.030908	0.0140328	0.0140328	[2, 3]	Group2	30.6452	19	None Specific Cluster	[APOA1, FETUB, GSN, HRG, ITIH2, KNG1, PLG, RBP4, SERPINA6, THBS1]	[APOE, CRP, FGB, FGG, HP, LBP, LOC106504547, LOC396684, LUM]	52.6316	47.3684	49.0046	50.9954	[APOA1, APOE, CRP, FETUB, FGB, FGG, GSN, HP, HRG, ITIH2, KNG1, LBP, LOC106504547, LOC396684, LUM, PLG, RBP4, SERPINA6, THBS1]
GO:0048523	negative regulation of cellular process	GO_BiologicalProcess-EBI-UniProt-GOA-ACAP-ARAP_02.02.2022_00h00	0.037178	0.037178	0.0140328	0.0140328	[2, 3, 4]	Group2	33.3333	15	None Specific Cluster	[APOA1, FETUB, GSN, HRG, ITIH2, KNG1, PLG, SERPINA6, THBS1]	[APOE, CRP, FGB, FGG, LOC106504547, LOC396684]	60	40	56.4706	43.5294	[APOA1, APOE, CRP, FETUB, FGB, FGG, GSN, HRG, ITIH2, KNG1, LOC106504547, LOC396684, PLG, SERPINA6, THBS1]
GO:0007165	signal transduction	GO_BiologicalProcess-EBI-UniProt-GOA-ACAP-ARAP_02.02.2022_00h00	0.0364835	0.0364835	0.0413145	0.0413145	[2, 3, 4]	Group3	40.9091	9	None Specific Cluster	[APOA1, GSN, HRG, THBS1]	[APOE, FGB, FGG, HP, LBP]	44.4444	55.5556	40.8946	59.1054	[APOA1, APOE, FGB, FGG, GSN, HP, HRG, LBP, THBS1]
GO:0008104	protein localization	GO_BiologicalProcess-EBI-UniProt-GOA-ACAP-ARAP_02.02.2022_00h00	0.011212	0.011212	0.0413145	0.0413145	[3]	Group3	60	6	None Specific Cluster	[AFM, GSN, RBP4]	[APOE, FGB, FGG]	50	50	46.3768	53.6232	[AFM, APOE, FGB, FGG, GSN, RBP4]
GO:0010876	lipid localization	GO_BiologicalProcess-EBI-UniProt-GOA-ACAP-ARAP_02.02.2022_00h00	0.0343449	0.0343449	0.0413145	0.0413145	[3]	Group3	50	6	None Specific Cluster	[APOA1, RBP4, THBS1]	[APOE, CRP, LBP]	50	50	46.3768	53.6232	[APOA1, APOE, CRP, LBP, RBP4, THBS1]
GO:0031589	cell-substrate adhesion	GO_BiologicalProcess-EBI-UniProt-GOA-ACAP-ARAP_02.02.2022_00h00	0.00339686	0.00339686	0.0413145	0.0413145	[3]	Group3	63.6364	7	Specific for Cluster #1	[APOA1, HRG, PLG, THBS1, VTN]	[FGB, FGG]	71.4286	28.5714	68.3761	31.6239	[APOA1, FGB, FGG, HRG, PLG, THBS1, VTN]
GO:0051241	negative regulation of multicellular organismal process	GO_BiologicalProcess-EBI-UniProt-GOA-ACAP-ARAP_02.02.2022_00h00	0.015052	0.015052	0.0413145	0.0413145	[2, 3, 4]	Group3	43.4783	10	None Specific Cluster	[APOA1, CPB2, HRG, KNG1, PLG, THBS1]	[APOE, FGB, FGG, LBP]	60	40	56.4706	43.5294	[APOA1, APOE, CPB2, FGB, FGG, HRG, KNG1, LBP, PLG, THBS1]
GO:0090066	regulation of anatomical structure size	GO_BiologicalProcess-EBI-UniProt-GOA-ACAP-ARAP_02.02.2022_00h00	0.0179223	0.0179223	0.0413145	0.0413145	[3]	Group3	62.5	5	Specific for Cluster #2	[GSN]	[APOE, CRP, FGB, FGG]	20	80	17.7778	82.2222	[APOE, CRP, FGB, FGG, GSN]
GO:0006935	chemotaxis	GO_BiologicalProcess-EBI-UniProt-GOA-ACAP-ARAP_02.02.2022_00h00	0.011126	0.011126	0.0413145	0.0413145	[3, 4]	Group3	80	4	Specific for Cluster #1	[APOA1, HRG, THBS1]	[LBP]	75	25	72.1805	27.8195	[APOA1, HRG, LBP, THBS1]
GO:0016477	cell migration	GO_BiologicalProcess-EBI-UniProt-GOA-ACAP-ARAP_02.02.2022_00h00	0.0343449	0.0343449	0.0413145	0.0413145	[3, 4]	Group3	50	6	Specific for Cluster #1	[APOA1, HRG, PLG, THBS1]	[APOE, LBP]	66.6667	33.3333	63.3663	36.6337	[APOA1, APOE, HRG, LBP, PLG, THBS1]
GO:0030155	regulation of cell adhesion	GO_BiologicalProcess-EBI-UniProt-GOA-ACAP-ARAP_02.02.2022_00h00	0.00147139	0.00147139	0.0413145	0.0413145	[3, 4]	Group3	70	7	Specific for Cluster #1	[APOA1, HRG, KNG1, PLG, THBS1]	[FGB, FGG]	71.4286	28.5714	68.3761	31.6239	[APOA1, FGB, FGG, HRG, KNG1, PLG, THBS1]
GO:0032101	regulation of response to external stimulus	GO_BiologicalProcess-EBI-UniProt-GOA-ACAP-ARAP_02.02.2022_00h00	0.015052	0.015052	0.0413145	0.0413145	[3, 4]	Group3	43.4783	10	None Specific Cluster	[APOA1, CPB2, HRG, KNG1, PLG, THBS1]	[APOE, FGB, FGG, LBP]	60	40	56.4706	43.5294	[APOA1, APOE, CPB2, FGB, FGG, HRG, KNG1, LBP, PLG, THBS1]
GO:0032880	regulation of protein localization	GO_BiologicalProcess-EBI-UniProt-GOA-ACAP-ARAP_02.02.2022_00h00	0.00275857	0.00275857	0.0413145	0.0413145	[3, 4]	Group3	83.3333	5	Specific for Cluster #2	[GSN, RBP4]	[APOE, FGB, FGG]	40	60	36.5714	63.4286	[APOE, FGB, FGG, GSN, RBP4]
GO:0044057	regulation of system process	GO_BiologicalProcess-EBI-UniProt-GOA-ACAP-ARAP_02.02.2022_00h00	0.0278608	0.0278608	0.0413145	0.0413145	[3, 4]	Group3	66.6667	4	Specific for Cluster #2	[APOA1]	[APOE, FGB, FGG]	25	75	22.3776	77.6224	[APOA1, APOE, FGB, FGG]
GO:0080134	regulation of response to stress	GO_BiologicalProcess-EBI-UniProt-GOA-ACAP-ARAP_02.02.2022_00h00	0.0218044	0.0218044	0.0413145	0.0413145	[3, 4]	Group3	41.6667	10	None Specific Cluster	[APOA1, CPB2, HRG, KNG1, PLG, THBS1]	[APOE, FGB, FGG, LBP]	60	40	56.4706	43.5294	[APOA1, APOE, CPB2, FGB, FGG, HRG, KNG1, LBP, PLG, THBS1]
GO:0006915	apoptotic process	GO_BiologicalProcess-EBI-UniProt-GOA-ACAP-ARAP_02.02.2022_00h00	0.0205902	0.0205902	0.0413145	0.0413145	[4]	Group3	54.5455	6	None Specific Cluster	[GSN, HRG, THBS1]	[APOE, FGB, FGG]	50	50	46.3768	53.6232	[APOE, FGB, FGG, GSN, HRG, THBS1]
GO:0007160	cell-matrix adhesion	GO_BiologicalProcess-EBI-UniProt-GOA-ACAP-ARAP_02.02.2022_00h00	0.00805792	0.00805792	0.0413145	0.0413145	[4]	Group3	71.4286	5	None Specific Cluster	[HRG, THBS1, VTN]	[FGB, FGG]	60	40	56.4706	43.5294	[FGB, FGG, HRG, THBS1, VTN]
GO:0007162	negative regulation of cell adhesion	GO_BiologicalProcess-EBI-UniProt-GOA-ACAP-ARAP_02.02.2022_00h00	0.00275857	0.00275857	0.0413145	0.0413145	[3, 4, 5]	Group3	83.3333	5	Specific for Cluster #1	[APOA1, HRG, KNG1, PLG, THBS1]	[]	100	0	100	0	[APOA1, HRG, KNG1, PLG, THBS1]
GO:0008015	blood circulation	GO_BiologicalProcess-EBI-UniProt-GOA-ACAP-ARAP_02.02.2022_00h00	0.0179223	0.0179223	0.0413145	0.0413145	[4]	Group3	62.5	5	Specific for Cluster #2	[GSN]	[APOE, CRP, FGB, FGG]	20	80	17.7778	82.2222	[APOE, CRP, FGB, FGG, GSN]
GO:0016192	vesicle-mediated transport	GO_BiologicalProcess-EBI-UniProt-GOA-ACAP-ARAP_02.02.2022_00h00	0.0482283	0.0482283	0.0413145	0.0413145	[4]	Group3	43.75	7	None Specific Cluster	[APOA1, GSN, THBS1, VTN]	[APOE, FGB, FGG]	57.1429	42.8571	53.5565	46.4435	[APOA1, APOE, FGB, FGG, GSN, THBS1, VTN]
GO:0071702	organic substance transport	GO_BiologicalProcess-EBI-UniProt-GOA-ACAP-ARAP_02.02.2022_00h00	0.00420366	0.00420366	0.0413145	0.0413145	[4]	Group3	52.9412	9	None Specific Cluster	[AFM, APOA1, HRG, RBP4, THBS1]	[APOE, FGB, FGG, LBP]	55.5556	44.4444	51.9481	48.0519	[AFM, APOA1, APOE, FGB, FGG, HRG, LBP, RBP4, THBS1]
GO:0071705	nitrogen compound transport	GO_BiologicalProcess-EBI-UniProt-GOA-ACAP-ARAP_02.02.2022_00h00	0.011212	0.011212	0.0413145	0.0413145	[4]	Group3	60	6	None Specific Cluster	[AFM, HRG, RBP4]	[APOE, FGB, FGG]	50	50	46.3768	53.6232	[AFM, APOE, FGB, FGG, HRG, RBP4]
GO:0035592	establishment of protein localization to extracellular region	GO_BiologicalProcess-EBI-UniProt-GOA-ACAP-ARAP_02.02.2022_00h00	0.000550503	0.000550503	0.0413145	0.0413145	[4, 5]	Group3	100	5	Specific for Cluster #2	[AFM, RBP4]	[APOE, FGB, FGG]	40	60	36.5714	63.4286	[AFM, APOE, FGB, FGG, RBP4]
GO:0030195	negative regulation of blood coagulation	GO_BiologicalProcess-EBI-UniProt-GOA-ACAP-ARAP_02.02.2022_00h00	0.00405664	0.00405664	0.0413145	0.0413145	[3, 4, 5, 6, 7, 8]	Group3	57.1429	8	None Specific Cluster	[CPB2, HRG, KNG1, PLG, THBS1]	[APOE, FGB, FGG]	62.5	37.5	59.0406	40.9594	[APOE, CPB2, FGB, FGG, HRG, KNG1, PLG, THBS1]
GO:0042981	regulation of apoptotic process	GO_BiologicalProcess-EBI-UniProt-GOA-ACAP-ARAP_02.02.2022_00h00	0.0205902	0.0205902	0.0413145	0.0413145	[5, 6]	Group3	54.5455	6	None Specific Cluster	[GSN, HRG, THBS1]	[APOE, FGB, FGG]	50	50	46.3768	53.6232	[APOE, FGB, FGG, GSN, HRG, THBS1]
GO:0050708	regulation of protein secretion	GO_BiologicalProcess-EBI-UniProt-GOA-ACAP-ARAP_02.02.2022_00h00	0.00266559	0.00266559	0.0413145	0.0413145	[4, 5, 6, 7]	Group3	100	4	Specific for Cluster #2	[RBP4]	[APOE, FGB, FGG]	25	75	22.3776	77.6224	[APOE, FGB, FGG, RBP4]
GO:0043542	endothelial cell migration	GO_BiologicalProcess-EBI-UniProt-GOA-ACAP-ARAP_02.02.2022_00h00	0.0278608	0.0278608	0.0413145	0.0413145	[5, 6, 7]	Group3	66.6667	4	Specific for Cluster #1	[APOA1, HRG, THBS1]	[APOE]	75	25	72.1805	27.8195	[APOA1, APOE, HRG, THBS1]
GO:0042730	fibrinolysis	GO_BiologicalProcess-EBI-UniProt-GOA-ACAP-ARAP_02.02.2022_00h00	0.0205902	0.0205902	0.0413145	0.0413145	[4, 5, 6, 7, 8, 9]	Group3	54.5455	6	Specific for Cluster #1	[CPB2, HRG, PLG, THBS1]	[FGB, FGG]	66.6667	33.3333	63.3663	36.6337	[CPB2, FGB, FGG, HRG, PLG, THBS1]
GO:0004197	cysteine-type endopeptidase activity	GO_BiologicalProcess-EBI-UniProt-GOA-ACAP-ARAP_02.02.2022_00h00	0.000550503	0.000550503	0.0413145	0.0413145	[7, 8]	Group3	100	5	Specific for Cluster #1	[FETUB, GSN, HRG, KNG1, THBS1]	[]	100	0	100	0	[FETUB, GSN, HRG, KNG1, THBS1]
