# Supplementary material for: A Proteomic Approach to Elucidate the Changes in Saliva and Serum Proteins of Pigs with Septic and Non-Septic Inflammation
Source: Int J Mol Sci. 2022 Jun 16;23(12):6738. doi: 10.3390/ijms23126738 (PMC9223627; doi:10.3390/ijms23126738)
Supplement: Supplementary file 1 [file ijms-23-06738-s001.zip › Supplementary Table S3.xls]

## Sheet: ClueGO Results
Table S3. Full list of significantly over-represented GO terms in differentially expressed proteins in the saliva of pigs with non-septic inflammation after 24h inflammation.
ID	Term	Ontology Source	Term PValue	Term PValue Corrected with None	Group PValue	Group PValue Corrected with None	GOLevels	GOGroups	% Associated Genes	Nr. Genes	Cluster	Genes Cluster #1	Genes Cluster #2	%Genes Cluster #1	%Genes Cluster #2	%Genes Cluster #1.adjusted.to.input.list.size	%Genes Cluster #2.adjusted.to.input.list.size	Associated Genes Found
GO:0034103	regulation of tissue remodeling	GO_BiologicalProcess-EBI-UniProt-GOA-ACAP-ARAP_02.02.2022_00h00	0.0327366	0.0327366	0.0283576	0.0283576	[3, 4]	Group0	66.6667	2	Specific for Cluster #2	[]	[HRG, TF]	0	100	0	100	[HRG, TF]
GO:0019730	antimicrobial humoral response	GO_BiologicalProcess-EBI-UniProt-GOA-ACAP-ARAP_02.02.2022_00h00	0.0171893	0.0171893	0.0283576	0.0283576	[3, 4, 5]	Group0	50	3	Specific for Cluster #2	[]	[HRG, NPG4, TF]	0	100	0	100	[HRG, NPG4, TF]
GO:0048041	focal adhesion assembly	GO_BiologicalProcess-EBI-UniProt-GOA-ACAP-ARAP_02.02.2022_00h00	0.0115942	0.0115942	0.0115942	0.0115942	[5, 7]	Group1	100	2	Specific for Cluster #2	[]	[ACTG1, HRG]	0	100	0	100	[ACTG1, HRG]
GO:0051893	regulation of focal adhesion assembly	GO_BiologicalProcess-EBI-UniProt-GOA-ACAP-ARAP_02.02.2022_00h00	0.0115942	0.0115942	0.0115942	0.0115942	[6, 7, 8]	Group1	100	2	Specific for Cluster #2	[]	[ACTG1, HRG]	0	100	0	100	[ACTG1, HRG]
