# Supplementary material for: A Proteomic Approach to Elucidate the Changes in Saliva and Serum Proteins of Pigs with Septic and Non-Septic Inflammation
Source: Int J Mol Sci. 2022 Jun 16;23(12):6738. doi: 10.3390/ijms23126738 (PMC9223627; doi:10.3390/ijms23126738)
Supplement: Supplementary file 1 [file ijms-23-06738-s001.zip › Supplementary Table S4.xls]

## Sheet: ClueGO Results
Table S4. Full list of significantly over-represented GO terms in differentially expressed proteins in the serum of pigs with non-septic inflammation after 24h inflammation. inflammation.
ID	Term	Ontology Source	Term PValue	Term PValue Corrected with None	Group PValue	Group PValue Corrected with None	GOLevels	GOGroups	% Associated Genes	Nr. Genes	Cluster	Genes Cluster #1	Genes Cluster #2	%Genes Cluster #1	%Genes Cluster #2	%Genes Cluster #1.adjusted.to.input.list.size	%Genes Cluster #2.adjusted.to.input.list.size	Associated Genes Found
GO:0030036	actin cytoskeleton organization	GO_BiologicalProcess-EBI-UniProt-GOA-ACAP-ARAP_02.02.2022_00h00	0.0340096	0.0340096	0.0340096	0.0340096	[3, 6]	Group0	66.6667	4	Specific for Cluster #1	[APOA1, GSN, HRG, TF]	[]	100	0	100	0	[APOA1, GSN, HRG, TF]
GO:0004869	cysteine-type endopeptidase inhibitor activity	GO_BiologicalProcess-EBI-UniProt-GOA-ACAP-ARAP_02.02.2022_00h00	0.0146227	0.0146227	0.0137546	0.0137546	[8, 9, 10, 11, 12]	Group1	100	3	Specific for Cluster #1	[FETUB, HRG, KNG1]	[]	100	0	100	0	[FETUB, HRG, KNG1]
GO:0004197	cysteine-type endopeptidase activity	GO_BiologicalProcess-EBI-UniProt-GOA-ACAP-ARAP_02.02.2022_00h00	0.0137546	0.0137546	0.0137546	0.0137546	[7, 8]	Group1	80	4	Specific for Cluster #1	[FETUB, GSN, HRG, KNG1]	[]	100	0	100	0	[FETUB, GSN, HRG, KNG1]
GO:0033036	macromolecule localization	GO_BiologicalProcess-EBI-UniProt-GOA-ACAP-ARAP_02.02.2022_00h00	0.0173259	0.0173259	0.045603	0.045603	[2]	Group2	47.3684	9	None Specific Cluster	[APOA1, APOM, GSN, PON1, RBP4]	[CRP, FGB, FGG, LBP]	55.5556	44.4444	50.8982	49.1018	[APOA1, APOM, CRP, FGB, FGG, GSN, LBP, PON1, RBP4]
GO:0042221	response to chemical	GO_BiologicalProcess-EBI-UniProt-GOA-ACAP-ARAP_02.02.2022_00h00	0.0143109	0.0143109	0.045603	0.045603	[2]	Group2	44	11	None Specific Cluster	[APOA1, APOM, GSN, HRG, PON1, RBP4, TF]	[FGB, FGG, HP, LBP]	63.6364	36.3636	59.204	40.796	[APOA1, APOM, FGB, FGG, GSN, HP, HRG, LBP, PON1, RBP4, TF]
GO:0010876	lipid localization	GO_BiologicalProcess-EBI-UniProt-GOA-ACAP-ARAP_02.02.2022_00h00	0.0449653	0.0449653	0.045603	0.045603	[3]	Group2	50	6	Specific for Cluster #1	[APOA1, APOM, PON1, RBP4]	[CRP, LBP]	66.6667	33.3333	62.3853	37.6147	[APOA1, APOM, CRP, LBP, PON1, RBP4]
GO:0032880	regulation of protein localization	GO_BiologicalProcess-EBI-UniProt-GOA-ACAP-ARAP_02.02.2022_00h00	0.0340096	0.0340096	0.045603	0.045603	[3, 4]	Group2	66.6667	4	None Specific Cluster	[GSN, RBP4]	[FGB, FGG]	50	50	45.3333	54.6667	[FGB, FGG, GSN, RBP4]
GO:0071702	organic substance transport	GO_BiologicalProcess-EBI-UniProt-GOA-ACAP-ARAP_02.02.2022_00h00	0.0279527	0.0279527	0.045603	0.045603	[4]	Group2	47.0588	8	None Specific Cluster	[APOA1, APOM, HRG, PON1, RBP4]	[FGB, FGG, LBP]	62.5	37.5	58.0205	41.9795	[APOA1, APOM, FGB, FGG, HRG, LBP, PON1, RBP4]
GO:0033036	macromolecule localization	GO_BiologicalProcess-EBI-UniProt-GOA-ACAP-ARAP_02.02.2022_00h00	0.0173259	0.0173259	0.00305899	0.00305899	[2]	Group3	47.3684	9	None Specific Cluster	[APOA1, APOM, GSN, PON1, RBP4]	[CRP, FGB, FGG, LBP]	55.5556	44.4444	50.8982	49.1018	[APOA1, APOM, CRP, FGB, FGG, GSN, LBP, PON1, RBP4]
GO:0032880	regulation of protein localization	GO_BiologicalProcess-EBI-UniProt-GOA-ACAP-ARAP_02.02.2022_00h00	0.0340096	0.0340096	0.00305899	0.00305899	[3, 4]	Group3	66.6667	4	None Specific Cluster	[GSN, RBP4]	[FGB, FGG]	50	50	45.3333	54.6667	[FGB, FGG, GSN, RBP4]
GO:0009914	hormone transport	GO_BiologicalProcess-EBI-UniProt-GOA-ACAP-ARAP_02.02.2022_00h00	0.00333779	0.00333779	0.00305899	0.00305899	[4]	Group3	100	4	None Specific Cluster	[RBP4, SERPINA7]	[FGB, FGG]	50	50	45.3333	54.6667	[FGB, FGG, RBP4, SERPINA7]
GO:0010038	response to metal ion	GO_BiologicalProcess-EBI-UniProt-GOA-ACAP-ARAP_02.02.2022_00h00	0.0484774	0.0484774	0.00305899	0.00305899	[4]	Group3	75	3	Specific for Cluster #2	[TF]	[FGB, FGG]	33.3333	66.6667	29.3103	70.6897	[FGB, FGG, TF]
GO:0034113	heterotypic cell-cell adhesion	GO_BiologicalProcess-EBI-UniProt-GOA-ACAP-ARAP_02.02.2022_00h00	0.0146227	0.0146227	0.00305899	0.00305899	[4]	Group3	100	3	Specific for Cluster #2	[APOA1]	[FGB, FGG]	33.3333	66.6667	29.3103	70.6897	[APOA1, FGB, FGG]
GO:0009306	protein secretion	GO_BiologicalProcess-EBI-UniProt-GOA-ACAP-ARAP_02.02.2022_00h00	0.0484774	0.0484774	0.00305899	0.00305899	[4, 5, 6]	Group3	75	3	Specific for Cluster #2	[RBP4]	[FGB, FGG]	33.3333	66.6667	29.3103	70.6897	[FGB, FGG, RBP4]
GO:0065003	protein-containing complex assembly	GO_BiologicalProcess-EBI-UniProt-GOA-ACAP-ARAP_02.02.2022_00h00	0.0286055	0.0286055	0.00305899	0.00305899	[5]	Group3	50	7	None Specific Cluster	[APOA1, APOM, GSN, HRG]	[FGA, FGB, FGG]	57.1429	42.8571	52.5097	47.4903	[APOA1, APOM, FGA, FGB, FGG, GSN, HRG]
GO:0034114	regulation of heterotypic cell-cell adhesion	GO_BiologicalProcess-EBI-UniProt-GOA-ACAP-ARAP_02.02.2022_00h00	0.0146227	0.0146227	0.00305899	0.00305899	[5, 6]	Group3	100	3	Specific for Cluster #2	[APOA1]	[FGB, FGG]	33.3333	66.6667	29.3103	70.6897	[APOA1, FGB, FGG]
GO:0050714	positive regulation of protein secretion	GO_BiologicalProcess-EBI-UniProt-GOA-ACAP-ARAP_02.02.2022_00h00	0.0146227	0.0146227	0.00305899	0.00305899	[4, 5, 6, 7, 8]	Group3	100	3	Specific for Cluster #2	[RBP4]	[FGB, FGG]	33.3333	66.6667	29.3103	70.6897	[FGB, FGG, RBP4]
GO:0051258	protein polymerization	GO_BiologicalProcess-EBI-UniProt-GOA-ACAP-ARAP_02.02.2022_00h00	0.00333779	0.00333779	0.00305899	0.00305899	[6]	Group3	100	4	Specific for Cluster #2	[GSN]	[FGA, FGB, FGG]	25	75	21.6561	78.3439	[FGA, FGB, FGG, GSN]
GO:0030072	peptide hormone secretion	GO_BiologicalProcess-EBI-UniProt-GOA-ACAP-ARAP_02.02.2022_00h00	0.0146227	0.0146227	0.00305899	0.00305899	[5, 6, 7, 8]	Group3	100	3	Specific for Cluster #2	[RBP4]	[FGB, FGG]	33.3333	66.6667	29.3103	70.6897	[FGB, FGG, RBP4]
GO:0042310	vasoconstriction	GO_BiologicalProcess-EBI-UniProt-GOA-ACAP-ARAP_02.02.2022_00h00	0.0484774	0.0484774	0.00305899	0.00305899	[6, 7]	Group3	75	3	Specific for Cluster #2	[]	[CRP, FGB, FGG]	0	100	0	100	[CRP, FGB, FGG]
GO:0090277	positive regulation of peptide hormone secretion	GO_BiologicalProcess-EBI-UniProt-GOA-ACAP-ARAP_02.02.2022_00h00	0.0146227	0.0146227	0.00305899	0.00305899	[4, 5, 6, 7, 8, 9, 10]	Group3	100	3	Specific for Cluster #2	[RBP4]	[FGB, FGG]	33.3333	66.6667	29.3103	70.6897	[FGB, FGG, RBP4]
